# Supplementary material for: Transcriptomic Analysis and the Expression of Disease-Resistant Genes in Oryza meyeriana under Native Condition
Source: PLoS One. 2015 Dec 7;10(12):e0144518. doi: 10.1371/journal.pone.0144518 (PMC4671656; doi:10.1371/journal.pone.0144518)
Supplement: S1 Table — (XLSX) [file pone.0144518.s005.xlsx]

## Sheet: Sheet1
Hit_coverage	Count_in	Count_below
1	273	273
0.9	50	323
0.8	17	340
0.7	24	364
0.6	22	386
0.5	19	405
0.4	6	411
0.3	9	420
0.2	8	428
