# Supplementary material for: Transcriptomic Analysis and the Expression of Disease-Resistant Genes in Oryza meyeriana under Native Condition
Source: PLoS One. 2015 Dec 7;10(12):e0144518. doi: 10.1371/journal.pone.0144518 (PMC4671656; doi:10.1371/journal.pone.0144518)
Supplement: S2 Table — (XLSX) [file pone.0144518.s006.xlsx]

## Sheet: Sheet1
Codon	AA	Fraction	Codon	AA	Fraction	Codon	AA	Fraction
GCA	A	0.246	AAG	K	0.621	CGT	R	0.12
GCC	A	0.271	CTA	L	0.087	AGC	S	0.182
GCG	A	0.205	CTC	L	0.23	AGT	S	0.133
GCT	A	0.278	CTG	L	0.213	TCA	S	0.199
TGC	C	0.605	CTT	L	0.215	TCC	S	0.175
TGT	C	0.395	TTA	L	0.08	TCG	S	0.116
GAC	D	0.434	TTG	L	0.175	TCT	S	0.195
GAT	D	0.566	ATG	M	1	ACA	T	0.301
GAA	E	0.422	AAC	N	0.475	ACC	T	0.258
GAG	E	0.578	AAT	N	0.525	ACG	T	0.171
TTC	F	0.553	CCA	P	0.3	ACT	T	0.271
TTT	F	0.447	CCC	P	0.185	GTA	V	0.135
GGA	G	0.238	CCG	P	0.225	GTC	V	0.257
GGC	G	0.315	CCT	P	0.289	GTG	V	0.31
GGG	G	0.204	CAA	Q	0.413	GTT	V	0.298
GGT	G	0.243	CAG	Q	0.587	TGG	W	1
CAC	H	0.468	AGA	R	0.182	TAC	Y	0.53
CAT	H	0.532	AGG	R	0.228	TAT	Y	0.47
ATA	I	0.239	CGA	R	0.099	TAA	*	0.435
ATC	I	0.375	CGC	R	0.202	TAG	*	0.25
ATT	I	0.386	CGG	R	0.168	TGA	*	0.315
AAA	K	0.379
