# Supplementary material for: Transcriptomic Analysis and the Expression of Disease-Resistant Genes in Oryza meyeriana under Native Condition
Source: PLoS One. 2015 Dec 7;10(12):e0144518. doi: 10.1371/journal.pone.0144518 (PMC4671656; doi:10.1371/journal.pone.0144518)
Supplement: S3 Table — (XLSX) [file pone.0144518.s007.xlsx]

## Sheet: Sheet1
Sub_pathway	Contig ID	Function	KO number	Hit sequence	E-Value	Similarity	Alignment length	Positives
PTI	Contig_76733	calcium-dependent protein kinase (CDPK)	K13412	Os02g0685900	0	1	387	387
	Contig_31872	cyclic nucleotide gated channel (CNGCs)	K05391	Os02g0773400	0	0.95	764	744
	Contig_128397	calcium-binding protein CML (CaMCML)	K02183	Os01g0505600	1e-101	0.9	211	197
	Contig_13135	LRR receptor-like serine/threonine-protein kinase FLS2	K13420	Os04g0618700	0	0.99	1122	1120
	Contig_94461	WRKY transcription factor 33 (WRKY33)	K13424	Os01g0826400	0	0.99	445	444
	Contig_137802	pathogenesis-related protein 1 (PR1)	K13449	Os10g0191300	1e-100	1	173	173
	Contig_81221	chitin elicitor-binding protein (CEBiP)	K13473	Os03g0133400	0	0.99	356	355
ETI	Contig_123815	RPM1-interacting protein 4 (RIN4)	K13456	Os01g0382000	5e-78	0.77	188	151
	Contig_13009	disease resistance protein RPM1 (RPM1)	K13457	Os01g0547000	0	0.95	648	628
	Contig_86420	suppressor of G2 allele of SKP1 (SGT1)	K12795	Os01g0624500	0	0.99	367	366
	Contig_29205	heat shock protein (HSP90)	K04079	Os06g0716700	0	1	801	801
	Contig_90332	jasmonate ZIM domain-containing protein (JAZ)	K13464	Os03g0180900	1e-106	1	158	158
