# Supplementary material for: Transcriptomic Analysis and the Expression of Disease-Resistant Genes in Oryza meyeriana under Native Condition
Source: PLoS One. 2015 Dec 7;10(12):e0144518. doi: 10.1371/journal.pone.0144518 (PMC4671656; doi:10.1371/journal.pone.0144518)
Supplement: S4 Table — (XLSX) [file pone.0144518.s008.xlsx]

## Sheet: Sheet1
Sequence name	Sequence desc.	Sequence length	ORF region	ORF type	Hit ACC	E-Value	Similarity	Bit-Score	Alignment length	Positives	Leaves_FPKM	Roots_FPKM	Stems_FPKM
Contig_21845	OmeXa1_a	3138	876-3137(-)	5prime_partial	NP_001046492	0	98	1409.05	759	745	0	4.17	0
Contig_86384	OmeXa1_b	1634	338-1633(+)	3prime_partial	NP_001067785	0	100	873.618	419	419	0	3.17	0
Contig_96106	OmeXa1_c	1396	90-1061(+)	complete	NP_001061476	0	99	664.455	352	351	0	3.28	0
Contig_103776	OmeXa1_d	1271	368-1270(-)	5prime_partial	EEE68430	0	98	612.838	330	324	0	4.12	0
Contig_2671	OmeXa26_a	5115	1083-4028(-)	complete	NP_001057363	0	90	1447.57	944	851	0.07	1.36	0.24
Contig_2863	OmeXa26_b	5046	1014-3344(+)	complete	NP_001057363	0	89	1067.76	706	630	1.12	0	0.7
Contig_3208	OmeXa26_a	4928	1145-4090(-)	complete	NP_001057363	0	90	1447.57	944	851	0.6	0	0.93
Contig_3630	OmeXa26_a	4792	869-3814(-)	complete	NP_001057363	0	90	1447.57	944	851	0.43	0.06	0
Contig_4241	OmeXa26_c	4654	1364-3643(-)	complete	NP_001057363	0	89	1073.15	710	633	1.14	0	0
Contig_7391	OmeXa26_d	4133	869-3820(-)	complete	NP_001057363	0	90	1480.31	970	878	0	0.05	0.16
