# Supplementary material for: Transcriptomic Analysis and the Expression of Disease-Resistant Genes in Oryza meyeriana under Native Condition
Source: PLoS One. 2015 Dec 7;10(12):e0144518. doi: 10.1371/journal.pone.0144518 (PMC4671656; doi:10.1371/journal.pone.0144518)
Supplement: S5 Table — (XLSX) [file pone.0144518.s009.xlsx]

## Sheet: Sheet1
Sequence name	Sequence desc.	Sequence length	Hit ACC	E-Value	Similarity	Bit-Score	Alignment length	Positives	Leaves_FPKM	Roots_FPKM	Stems_FPKM
Contig_152921	barley stem rust resistance protein	464	AAX92856	1.285e-20	64	97.4413	108	70	4.19	0	3.55
Contig_123516	cyst nematode resistance protein	911	ABA99600	3.12866e-06	65	50.0618	38	25	0.74	0	0.05
Contig_124975	cyst nematode resistance protein	887	ABA99600	2.97873e-06	65	50.0618	38	25	0.54	0	0
Contig_130636	cyst nematode resistance protein	793	ABA99600	1.3141e-11	63	66.6254	61	39	2.81	0	0.09
Contig_132305	cyst nematode resistance protein	767	BAC10089	1.05231e-60	75	201.06	148	111	1.73	0	0.73
Contig_134265	cyst nematode resistance protein	735	BAD82163	5.17184e-25	65	106.301	96	63	1.7	0	0.24
Contig_146199	cyst nematode resistance protein	556	CAD39830	3.25444e-26	70	92.4337	80	56	0.63	0	1.38
Contig_147204	cyst nematode resistance protein	542	NP_001045695	4.09568e-65	72	209.534	172	124	0.79	0	0.64
Contig_160850	cyst nematode resistance protein	372	EEE63268	1.38632e-39	64	144.05	124	80	0.1	0	0.75
Contig_166209	cyst nematode resistance protein	323	ABA99740	2.51483e-25	70	97.8265	80	56	0.97	0	0
Contig_125932	disease resistance protein i2	871	BAD45434	9.40406e-50	55	187.193	307	170	0.94	0	1.24
Contig_141584	disease resistance protein i2	624	BAD45434	2.48976e-22	72	87.0409	91	66	0.35	0	0.69
Contig_144680	disease resistance protein rpm1	578	XP_002443374	3.36425e-21	56	100.523	170	96	0	1.94	0
Contig_145439	disease resistance protein rpm1	567	XP_002449674	3.42464e-11	52	70.4774	126	66	0	1.65	0
Contig_125003	disease resistance protein rpm1-like	886	XP_002459479	2.31738e-21	41	86.2705	263	110	0	1.9	0
Contig_140592	disease resistance protein rpm1-like	639	AFW61521	4.98634e-10	60	67.0106	84	51	1.16	0	2.35
Contig_149662	disease resistance protein rpm1-like	507	XP_003558418	2.04122e-35	81	140.584	101	82	0.14	0	0.21
Contig_158451	disease resistance protein rpm1-like	397	XP_003560858	9.51957e-45	75	164.851	134	101	1.48	0	0.88
Contig_163238	disease resistance protein rpm1-like	349	XP_002442596	3.97908e-18	71	88.9669	80	57	0	1.97	0
Contig_165297	disease resistance protein rpm1-like	331	DAA55219	1.19032e-13	70	74.7146	68	48	0.35	0	0.53
Contig_167431	disease resistance protein rpm1-like	314	EEC78781	1.09219e-22	71	100.908	99	71	0	0.99	0
Contig_169234	disease resistance protein rpm1-like	301	XP_003576018	2.83044e-07	60	56.6102	64	39	0	1.45	0
Contig_134638	disease resistance response protein	729	NP_001058706	1.15304e-59	87	197.978	135	118	0.21	0	1.16
Contig_145645	disease resistance response protein	564	EAZ02495	3.26368e-24	92	102.064	57	53	0.35	0	0.92
Contig_134067	disease resistance rpp13-like protein 4-like	738	XP_003579303	6.75058e-71	68	236.884	245	169	0	2.03	0
Contig_137710	fusarium resistance protein i2c-5-like	683	BAC15896	1.0128e-73	79	243.047	186	147	1.72	0	1.13
Contig_141722	nbs-lrr class disease resistance protein	621	XP_002446002	2.0451e-10	67	68.5514	89	60	0	3.01	0
Contig_158230	nbs-lrr class disease resistance protein	400	EEE50453	2.43137e-11	76	66.2402	51	39	0	0	0.96
Contig_160343	nbs-lrr class disease resistance protein	377	ABA93706	2.58915e-15	100	78.1814	43	43	0	1.16	0
Contig_130183	nbs-lrr disease resistance protein	801	EEC72143	7.15511e-53	57	191.815	261	149	0	2.8	0
Contig_142873	nbs-lrr disease resistance protein	603	ACM17588	2.36687e-07	52	58.5362	106	56	0	7.97	0
Contig_159531	nbs-lrr disease resistance protein	386	ACU64892	1.83724e-09	61	63.929	71	44	1.11	0	0.72
Contig_168631	nbs-lrr disease resistance protein	305	BAD37434	6.61045e-23	66	102.449	100	66	0.13	0	0.8
Contig_121253	nbs-lrr disease resistance protein family-1	949	ACM17562	1.32609e-07	68	62.003	51	35	0.26	0	0.39
Contig_127950	nbs-lrr disease resistance protein family-3	837	XP_002451291	1.39118e-37	55	150.214	235	130	0.19	0	1.42
Contig_169352	nbs-lrr disease resistance protein family-3	300	EEE63133	1.21638e-26	85	112.849	69	59	0.78	0	0.35
Contig_126727	nbs-lrr disease resistance protein homologue	858	EEC67817	2.94607e-13	53	73.9442	144	77	0	3.03	0
Contig_150805	nbs-lrr type disease resistance protein rpg1-b	491	NP_001046560	3.11699e-42	73	160.229	124	91	0.32	0	1.57
Contig_150973	nbs-lrr type disease resistance protein rpg1-b	489	NP_001046560	9.09764e-46	79	170.244	135	107	0.28	0	0
Contig_151350	nbs-lrr type disease resistance protein rpg1-b	483	NP_001046560	2.62071e-35	66	140.198	156	103	0.49	0	1.38
Contig_159063	nbs-lrr type disease resistance protein rpg1-b	391	NP_001046560	4.23717e-27	74	115.546	103	77	0	0	0.98
Contig_151922	probable disease resistance protein at1g58602-like	476	XP_003560294	2.21844e-46	71	165.622	150	107	0.25	0	1.18
Contig_101541	probable disease resistance protein rdl5 rf45-like	1314	EAZ18710	4.9003e-49	80	119.013	83	67	3.82	0	3.72
Contig_133851	resistance protein lr10	742	EAY86296	1.46035e-51	89	189.504	110	98	1.29	0	0.92
Contig_135542	resistance protein lr10	716	EAY86296	1.08627e-51	89	189.504	110	98	1.3	0.09	1.22
Contig_169043	rust resistance protein rp1-dp8-like	302	EEE52554	6.57454e-17	71	83.9593	99	71	0	1.24	0
Contig_111654	stripe rust resistance protein yr10	1122	EAY81273	3.74438e-138	82	427.172	304	250	0.81	0	0
Contig_108813	wheat leaf rust resistance lr21	1175	XP_002440892	1.30773e-32	63	139.813	163	103	0.93	0	0.77
Contig_131288	wheat leaf rust resistance lr21	783	EEC68588	1.16178e-32	65	135.576	144	94	0	3.67	0
Contig_146000	wheat leaf rust resistance lr21	559	AFW60155	1.02853e-43	68	161.77	196	135	1.26	0	1.13
Contig_168093	wheat leaf rust resistance lr21	309	AAP74647	9.90393e-20	68	93.2041	106	73	0.38	0	1.58
